# Supplementary material for: Comparison of angiographic outcomes and complication rates of WEB embolization and coiling for treatment of unruptured basilar tip aneurysms
Source: Sci Rep. 2022 Jun 28;12:10899. doi: 10.1038/s41598-022-15113-w (PMC9240056; doi:10.1038/s41598-022-15113-w)
Supplement: Supplementary file 1 — Supplementary Information. [file 41598_2022_15113_MOESM1_ESM.xlsx]

## Sheet: WEB RA SPSS
Patient ID	Sex (Male/Female)	Age (years)	Aneurysm size (mm)	Neck width (mm)	D/N Ratio	Method	Treatment duration (min)	Patient radiation exposure (Gy*cm2)	Contrast dye application (ml)	Complication	Neurological complication	thromboembolic	hemorrhagic	Moribdity	unfav Outcome discharge	Unfav Outcome at FU	Immediate RROC after intervention	Mid-term FU interval (months)	Mid-term RROC	Long-term FU Interval (months)	Long-term RROC
1	F	71	8.6	4.6	1.86957	WEB DL 7x6	24.39	177.283	150	0	0	0	0	0	0	0	2	3	1	17	1
2	F	70	6.5	4.2	1.54762	WEB-DL 6x4	21	91.79	150	0	0	0	0	0	0	0	1	6	1	19	1
3	F	51	9.4	5.3	1.77358	WEB-SL 7x3	23.27	193.451	300	0	0	0	0	0	0	0	1	6	1	24	1
4	F	44	5.6	4.7	1.19149	WEB SL 6x3	11.57	61.341	200	1	0	1	0	0	0	0	1	6	1	26	1
5	M	61	5.1	4.1	1.2439	WEB SL 7x3	23.29	226.74	320	0	0	0	0	0	0	0	1	1	1	15	1
6	F	76	7.7	6.16	1.25	WEB-SL 7x5	34.2	192.98	400	0	0	0	0	0	0	0	3	6	1
7	F	72	5.4	4.32	1.25	WEB SL 6x3	18.7	80.875	100	0	0	0	0	0	0	0	1	8	1
8	F	72	5	4	1.25	WEB SL 5x2	15.11	52.093	150	0	0	0	0	0	0	0	3
9	F	47	2.4	1.92	1.25	WEB SL 3,5x2	14.44	55.269	200	0	0	0	0	0	0	0	3
10	F	64	6.8	4.1	1.65854	WEB SL 6x4	39.35	279.016	210	0	0	0	0	0	0	0	1			26	1
11	M	60	6.9	6.6	1.04545	Coiling	44.56	282.374	300	0	0	0	0	0	0	0	1	1	1	13	1
12	F	59	9.6	9.5	1.01053	Coiling	42.55	91.502	150	0	0	0	0	0	0	0	1	5	1	13	3
13	F	65	3.9	3	1.3	Coiling	11.36	16.41	100	0	0	0	0	0	0	0	1	5	1	23	1
14	F	68	3.4	3.9	0.871795	Coiling + Stent	45.23	264.79	150	0	0	0	0	0	0	0	1	5	1	21	1
15	F	53	6.1	2.8	2.17857	Coiling + Stent	53.58	261.23	150	0	0	0	0	0	0	0	1	3	1	21	1
16	F	55	3.6	2.2	1.63636	Coiling	8.35	22.501	100	0	0	0	0	0	0	0	1	6	1	27	1
17	F	75	5	4	1.25	Coiling + Stent	38.4	305.672	150	0	0	0	0	0	0	0	1	6	1	23	1
18	F	65	6.6	4	1.65	Coiling + Stent	21.59	142.997	150	0	0	0	0	0	0	0	3
19	F	69	6.1	4.8	1.27083	Coiling + Stent	29.39	106.484	150	0	0	0	0	0	0	0	1	4	1
20	M	50	3.5	3	1.16667	Coiling + Stent	13.3	99	100	0	0	0	0	0	0	0	1	5	1	18	1
21	F	46	5.5	4.3	1.27907	Coiling + Stent	25.36	59.918	200	0	0	0	0	0	0	0	1	7	1
22	F	55	3.8	2	1.9	Coiling	17.36	65.486	100	0	0	0	0	0	0	0	1
23	F	56	3.9	3.5	1.11429	Coiling + Stent	24.08	118.702	150	0	0	0	0	0	0	0	1
24	M	58	9.6	4	2.4	Coiling	14.28	93.978	200	0	0	0	0	0	0	0	1	2	1	4	3
25	F	75	18.2	4	4.55	Coiling + Stent	23.39	80.849	150	1	1	1	0	1	0	0	1	6	1
26	F	82	8	4	2	Coiling	30.01	90.473	250	0	0	0	0	0	0	0	1	1	1
27	F	79	4.5	3.8	1.18421	Coiling + Stent	8.53	160.1	300	1	0	1	0	1	0	0	1	2	1	21	1
28	F	73	2	1.5	1.33333	Coiling + Stent	50.25	193.167	250	0	0	0	0	0	0	0	1	9	1
29	F	80	13.6	5.1	2.66667	Coiling + Stent	66.54	351.426	300	0	0	0	0	0	0	0	1	4	1	16	1
30	F	64	5.5	5	1.1	Coiling + Stent	59.53	117.674	100	1	0	1	0	0	0	0	1	11	1	35	1
31	F	48	4.6	2.7	1.7037	Coiling	18.25	121.244	200	0	0	0	0	0	0	0	1
32	F	43	1.1	0.8	1.375	Coiling	25.35	19.174	150	0	0	0	0	0	0	0	1	1	1	7	1
33	F	71	8	6	1.33333	WEB SL 9x4	19.41	103.81	100	0	0	0	0	0	0	0	3	6	1
34	F	63	6.4	3.8	1.68421	WEB SL 6x3	8.12	61.23	100	0	0	0	0	0	0	0	3	5	3
35	M	58	7.9	7.5	1.05333	WEB SL 9x4	29.56	114.26	150	0	0	0	0	0	0	0	2	5	2
36	F	57	8.4	2.5	3.36	WEB SLS 10x8,6	22.02	59.14	100	0	0	0	0	0	0	0	2
37	F	70	5.6	4.4	1.27273	WEB SL 6x4	12.16	43.03	100	0	0	0	0	0	0	0	3	2	1	27	1
38	M	71	5.58	3.8	1.46842	WEB SLS 6	5.52	46.11	50	0	0	0	0	0	0	0	3			34	1
39	F	77	9	5.5	1.63636	WEB SL 8x4	2.4	8.5	50	0	0	0	0	0	0	0	1	6	1
40	F	26	4.5	4.7	0.957447	WEB SL 6x3	18.32	95.09	100	0	0	0	0	0	0	0	3	5	3	42	1
41	M	57	4.8	3.9	1.23077	WEB SL 5x4	10.09	53.65	50	0	0	0	0	0	0	0	3	6	1	28	1
42	M	58	4.9	4.8	1.02083	WEB SL 6x4	9.57	8.59	50	0	0	0	0	0	0	0	3
43	F	72	8.5	8	1.0625	WEB SL 10x5	25.15	48.16	100	0	0	0	0	0	0	0	3
44	F	61	4	3.8	1.05263	WEB 6x4	8.17	6.19	50	0	0	0	0	0	0	0	3
45	F	32	5	3.1	1.6129	WEB SL 6x3	17.13	103.2	100	0	0	0	0	0	0	0	3
46	F	52	6.1	2.3	2.65217	WEB SL 7x3	62	96.83	120	0	0	0	0	0	0	0	3	1	1
47	M	64	6	5.5	1.09091	WEB SL 7x4	7.2	93.04	50	0	0	0	0	0	0	0	3
48	F	76	9.6	5.2	1.84615	WEB SL 10x5	20	116.37	80	0	0	0	0	0	0	0	3
49	F	75	6.1	3.1	1.96774	WEB SLS 7	24	93.91	100	0	0	0	0	0	0	0	1	6	1
50	F	55	5.1	3.4	1.5	WEB SL 6x3	7.2	55.23	70	0	0	0	0	0	0	0	3	6	1
51	F	49	8.6	5.4	1.59259	Coiling + Stent	62	122.1	70	0	0	0	0	0	0	0	1	6	1
52	F	60	4.1	4	1.025	Coiling + Stent	15.4	69.04	50	0	0	0	0	0	0	0	1	6	1
53	F	61	9.1	4.2	2.16667	Coiling + Stent	38	113.12	80	0	0	0	0	0	0	0	1	6	1
54	F	65	6.5	3.5	1.85714	WEB SL 6x4	27.4	35.65	150	0	0	0	0	0	0	0	1	1	1	15	1
55	F	64	6	5.5	1.09091	WEB SL 7x4	19.2	17.23	160	0	0	0	0	0	0	0	1	1	1	6	1
56	M	64	5	6	0.833333	WEB SL 8x3	15.9	11.62	80	0	0	0	0	0	0	0	1	1	1	5	1
57	F	74	7	6	1.16667	WEB SL 9x4	108	50.12	280	1	1	1	0	1	0	0	1	1	1	4	1
58	M	75	7.2	5.5	1.30909	WEB SL 7x5	24.9	23.02	80	0	0	0	0	0	0	0	1	1	1	7	1
59	F	38	6	5.1	1.17647	WEB SL 6x3	16	6.41	150	0	0	0	0	0	0	0	1	1	1	6	1
60	M	66	5	4	1.25	WEB SL 6x3	13.6	9.42	120	0	0	0	0	0	0	0	1	1	1	7	1
61	F	55	6.5	4.5	1.44444	WEB SL 8x4	26.9	17.11	130	0	0	0	0	0	0	0	1	1	1
62	F	83	4.7	5.9	0.79661	WEB SL 7x3	12.8	76.25	200	0	0	0	0	0	0	0	3	6	1
63	F	50	3.1	2.9	1.06897	WEB SL 3x2	33.8	90.15	150	0	0	0	0	0	0	0	2
64	F	56	6.6	6.6	1	WEB SL 8x6	13.8	45.33	200	0	0	0	0	0	0	0	2	1	1
65	F	63	5.8	7.2	0.805556	WEB SL 8x4	40.4	52.83	170	0	0	0	0	0	0	0	2	12	1	53	2
66	F	65	3.9	3.3	1.18182	Coiling + Stent	143.4	59.22	260	0	0	0	0	0	0	0	1			53	1
67	M	78	6.4	3.3	1.93939	Coiling	70.3	19.95	150	0	0	0	0	0	0	0	1	8	1
68	F	63	5.2	2.7	1.92593	Coiling	34.1	26.18	70	0	0	0	0	0	0	0	1	4	1	25	2
69	F	60	3.7	2.1	1.7619	Coiling + Stent	58.1	15.21	160	0	0	0	0	0	0	0	1	3	1	9	1
70	F	77	9.4	6	1.56667	Coiling + Stent	40.4	25.45	80	0	0	0	0	0	0	0	1	6	1	20	1
71	F	62	6	4.7	1.2766	Coiling + Stent	30.48	21.81	180	0	0	0	0	0	0	0	1
72	M	55	7.5	3.3	2.27273	Coiling	122.4	50.47	200	0	0	0	0	0	0	0	1	6	1	40	1
73	F	73	6.3	2.2	2.86364	Coiling	56.7	20.69	200	0	0	0	0	0	0	0	1	6	1	41	1
74	M	73	8	6.7	1.19403	Coiling + Stent	116.4	107.5	300	1	1	1	0	1	0	1	1	3	1	29	1
75	F	58	3.3	3	1.1	Coiling	51.2	45.16	250	0	0	0	0	0	0	0	3	8	1
